# Supplementary material for: Genetic Characterization of a blaVIM–24-Carrying IncP-7β Plasmid p1160-VIM and a blaVIM–4-Harboring Integrative and Conjugative Element Tn6413 From Clinical Pseudomonas aeruginosa
Source: Front Microbiol. 2019 Feb 26;10:213. doi: 10.3389/fmicb.2019.00213 (PMC6399125; doi:10.3389/fmicb.2019.00213)
Supplement: TABLE S1 — Collection of repA and iteron sequences of IncP-7 plasmids. [file Table_1.xlsx]

## Sheet: TABLE S1
TABLE S1 | Collection of RepA and iteron sequences of IncP-7 plasmids
	Plasmid type	Reference plasmid	Host bacterium	Accession number	repA nucleotide sequence	Length of repA	iteron-1	iteron-2	iteron-3	iteron-4	iteron-5	iteron-6	iteron-7	iteron-8	iteron-9	iteron-10	iteron-11
pCAR1	IncP-7α	IncP-7α reference	Pseudomonas resinovorans	AB088420	ATGTCCAATTTACCCAAACCTGCCAAGCCGGAACCTAAGCCGCTCCGGGTTACGAAATCCAATACGCTGATTACCGCGTCGTACCGGCTGACGCTCAACGAGCAGCGGTTGATCCTCGCGGCTATCAGTAAACTCGATCCAAGAAGGCCCATGCCGAAAAAGGTGTCTGTCTCGGCCGTGGACTATTCGGATATCTACGGCGTCCAGCTCAGGCATGCCTATGAGCAGATGAAAGTGGCAGCTGATGAGCTGTACGAGCGCGATATTAAGACCTTTGACGGCTCTGGCATGGAGCGGAAGCGTTGGGTCGATCGGGCCAAGTATTTGGATGGTGAGGGTCGCGTTGAGTTGTCGTTCACCATCCATGTCATGCCCTATCTCACGATGCTGTACAGCAAA…	867bp	CGACTACAAATTACGGCA	CGACTACACATTCCGGCT	CGACTACAGATTCCGGCT	CGACTACAGATTGCGGCC	CGACTACAGATTCCGGCT	CGACTACAGATTACGGCT	CGACTACAGATTACGGCT	CGACTACAGATTACGGCT	CGACTACAGATTACGGCT	CGACTACAAATTACGGCT	CGACTACAGATTTGTCCC
pCAR1.2	IncP-7α		Pseudomonas resinovorans	AB474758	ATGTCCAATTTACCCAAACCTGCCAAGCCGGAACCTAAGCCGCTCCGGGTTACGAAATCCAATACGCTGATTACCGCGTCGTACCGGCTGACGCTCAACGAGCAGCGGTTGATCCTCGCGGCTATCAGTAAACTCGATCCAAGAAGGCCCATGCCGAAAAAGGTGTCTGTCTCGGCCGTGGACTATTCGGATATCTACGGCGTCCAGCTCAGGCATGCCTATGAGCAGATGAAAGTGGCAGCTGATGAGCTGTACGAGCGCGATATTAAGACCTTTGACGGCTCTGGCATGGAGCGGAAGCGTTGGGTCGATCGGGCCAAGTATTTGGATGGTGAGGGTCGCGTTGAGTTGTCGTTCACCATCCATGTCATGCCCTATCTCACGATGCTGTACAGCAAA…	867bp	CGACTACAAATTACGGCA	CGACTACACATTCCGGCT	CGACTACAGATTCCGGCT	CGACTACAGATTGCGGCC	CGACTACAGATTCCGGCT	CGACTACAGATTACGGCT	CGACTACAGATTACGGCT	CGACTACAGATTACGGCT	CGACTACAGATTACGGCT	CGACTACAAATTACGGCT	CGACTACAGATTTGTCCC
pCAR1.3	IncP-7α		Pseudomonas resinovorans	AP013069	ATGTCCAATTTACCCAAACCTGCCAAGCCGGAACCTAAGCCGCTCCGGGTTACGAAATCCAATACGCTGATTACCGCGTCGTACCGGCTGACGCTCAACGAGCAGCGGTTGATCCTCGCGGCTATCAGTAAACTCGATCCAAGAAGGCCCATGCCGAAAAAGGTGTCTGTCTCGGCCGTGGACTATTCGGATATCTACGGCGTCCAGCTCAGGCATGCCTATGAGCAGATGAAAGTGGCAGCTGATGAGCTGTACGAGCGCGATATTAAGACCTTTGACGGCTCTGGCATGGAGCGGAAGCGTTGGGTCGATCGGGCCAAGTATTTGGATGGTGAGGGTCGCGTTGAGTTGTCGTTCACCATCCATGTCATGCCCTATCTCACGATGCTGTACAGCAAA…	867bp	CGACTACAAATTACGGCA	CGACTACACATTCCGGCT	CGACTACAGATTCCGGCT	CGACTACAGATTGCGGCC	CGACTACAGATTCCGGCT	CGACTACAGATTACGGCT	CGACTACAGATTACGGCT	CGACTACAGATTACGGCT	CGACTACAGATTACGGCT	CGACTACAAATTACGGCT	CGACTACAGATTTGTCCC
pDK1	IncP-7β	IncP-7β reference	Pseudomonas putida	AB434906	ATGTCCAATTTACCCAAACCTACCAAGCCGGAACCTAAGCCGCTCCGGGTCACGAAATCCAATACGCTGATTACCGCATCGTACCGGCTGACTCTCAACGAGCAGCGATTGATCCTCGCGGCTATTAGCAAGCTCGATCCAAGAAGGCCCATGCCGAAAAAGGTGTCAGTGTCGGCCGTGGACTATTCGGATATCTACGGCGTCCAGCTCAGGCATGCCTATGAGCAGATGAAAGTGGCAGCTGATGAGCTATACGAGCGCGATATCAAGACCTTTGACGGGTCTGGAATGGAGCGAAAGCGGTGGGTTGATCGGGCCAAATATCTGGATGGTGAAGGTCGCGTTGAATTGTCGTTCACCATCCATGTCATGCCCTATCTCACGATGCTGTACAGCAAA…	867bp	CGACTACAAATTACGGCA	CGACTACAGATTCCGGCT	CGACTACAGATTCCGGCT	CGACTACAGATTCCGGCC	CGACTACAGATTCCGGCT	CGACTACAGATTACGGCT	CGACTACAGATTACGGCT	CGACTACAGATTACGGCT	CGACTACAGATTACGGCT	CGACTACAAATTACGGCT	CGACTACAGATTCATGCG
pND6-1	IncP-7β		Pseudomonas putida	AY208917	ATGTCCAATTTACCCAAACCTACCAAGCCGGAACCTAAGCCGCTCCGGGTCACGAAATCCAATACGCTGATTACCGCATCGTACCGGCTGACTCTCAACGAGCAGCGATTGATCCTCGCGGCTATTAGCAAGCTCGATCCAAGAAGGCCCATGCCGAAAAAGGTGTCAGTGTCGGCCGTGGACTATTCGGATATCTACGGCGTCCAGCTCAGGCATGCCTATGAGCAGATGAAAGTGGCAGCTGATGAGCTATACGAGCGCGATATCAAGACCTTTGACGGGTCTGGAATGGAGCGAAAGCGGTGGGTTGATCGGGCCAAATATCTGGATGGTGAAGGTCGCGTTGAATTGTCGTTCACCATCCATGTCATGCCCTATCTCACGATGCTGTACAGCAAA…	867bp	CGACTACAAATTACGGCA	CGACTACAGATTCCGGCT	CGACTACAGATTCCGGCT	CGACTACAGATTCCGGCC	CGACTACAGATTCCGGCT	CGACTACAGATTACGGCT	CGACTACAGATTACGGCT	CGACTACAGATTACGGCT	CGACTACAGATTACGGCT	CGACTACAAATTACGGCT	CGACTACAGATTCATGCG
pWW53	IncP-7β		Pseudomonas putida	AB238971	ATGTCCAATTTACCCAAACCTACCAAGCCGGAACCTAAGCCGCTCCGGGTCACGAAATCCAATACGCTGATTACCGCATCGTACCGGCTGACTCTCAACGAGCAGCGATTGATCCTCGCGGCTATTAGCAAGCTCGATCCAAGAAGGCCCATGCCGAAAAAGGTGTCAGTGTCGGCCGTGGACTATTCGGATATCTACGGCGTCCAGCTCAGGCATGCCTATGAGCAGATGAAAGTGGCAGCTGATGAGCTATACGAGCGCGATATCAAGACCTTTGACGGGTCTGGAATGGAGCGAAAGCGGTGGGTTGATCGGGCCAAATATCTGGATGGTGAAGGTCGCGTTGAATTGTCGTTCACCATCCATGTCATGCCCTATCTCACGATGCTGTACAGCAAA…	867bp	CGACTACAAATTACGGCA	CGACTACAGATTCCGGCT	CGACTACAGATTCCGGCT	CGACTACAGATTCCGGCC	CGACTACAGATTCCGGCT	CGACTACAGATTACGGCT	CGACTACAGATTACGGCT	CGACTACAGATTACGGCT	CGACTACAGATTACGGCT	CGACTACAAATTACGGCT	CGACTACAGATTCATGCG
pPHE24	IncP-7β		Pseudomonas fluorescens	KY503037	ATGTCCAATTTACCCAAACCTACCAAGCCGGAACCTAAGCCGCTCCGGGTCACGAAATCCAATACGCTGATTACCGCATCGTACCGGCTGACTCTCAACGAGCAGCGATTGATCCTCGCGGCTATTAGCAAGCTCGATCCAAGAAGGCCCATGCCGAAAAAGGTGTCAGTGTCGGCCGTGGACTATTCGGATATCTACGGCGTCCAGCTCAGGCATGCCTATGAGCAGATGAAAGTGGCAGCTGATGAGCTATACGAGCGCGATATCAAGACCTTTGACGGGTCTGGAATGGAGCGAAAGCGGTGGGTTGATCGGGCCAAATATCTGGATGGTGAAGGTCGCGTTGAATTGTCGTTCACCATCCATGTCATGCCCTATCTCACGATGCTGTACAGCAAA…	867bp	CGACTACAAATTACGGCA	CGACTACAGATTCCGGCT	CGACTACAGATTCCGGCT	CGACTACAGATTCCGGCC	CGACTACAGATTCCGGCT	CGACTACAGATTACGGCT	CGACTACAGATTACGGCT	CGACTACAGATTACGGCT	CGACTACAGATTACGGCT	CGACTACAAATTACGGCT	CGACTACAGATTCATGCG
pFME5	IncP-7β		Pseudomonas fluorescens	JQ929663	ATGTCCAATTTACCCAAACCTACCAAGCCGGAACCTAAGCCGCTCCGGGTCACGAAATCCAATACGCTGATTACCGCATCGTACCGGCTGACTCTCAACGAGCAGCGATTGATCCTCGCGGCTATTAGCAAGCTCGATCCAAGAAGGCCCATGCCGAAAAAGGTGTCAGTGTCGGCCGTGGACTATTCGGATATCTACGGCGTCCAGCTCAGGCATGCCTATGAGCAGATGAAAGTGGCAGCTGATGAGCTATACGAGCGCGATATCAAGACCTTTGACGGGTCTGGAATGGAGCGAAAGCGGTGGGTTGATCGGGCCAAATATCTGGATGGTGAAGGTCGCGTTGAATTGTCGTTCACCATCCATGTCATGCCCTATCTCACGATGCTGTACAGCAAA…	867bp	CGACTACAAATTACGGCA	CGACTACAGATTCCGGCT	CGACTACAGATTCCGGCT	CGACTACAGATTCCGGCC	CGACTACAGATTCCGGCT	CGACTACAGATTACGGCT	CGACTACAGATTACGGCT	CGACTACAGATTACGGCT	CGACTACAGATTACGGCT	CGACTACAAATTACGGCT	CGACTACAGATTCATGCG
pL6.5	IncP-7β		Pseudomonas fluorescens	AJ250853	ATGTCCAATTTACCCAAACCTACCAAGCCGGAACCTAAGCCGCTCCGGGTCACGAAATCCAATACGCTGATTACCGCATCGTACCGGCTGACTCTCAACGAGCAGCGATTGATCCTCGCGGCTATTAGCAAGCTCGATCCAAGAAGGCCCATGCCGAAAAAGGTGTCAGTGTCGGCCGTGGACTATTCGGATATCTACGGCGTCCAGCTCAGGCATGCCTATGAGCAGATGAAAGTGGCAGCTGATGAGCTATACGAGCGCGATATCAAGACCTTTGACGGGTCTGGAATGGAGCGAAAGCGGTGGGTTGATCGGGCCAAATATCTGGATGGTGAAGGTCGCGTTGAATTGTCGTTCACCATCCATGTCATGCCCTATCTCACGATGCTGTACAGCAAA…	867bp	CGACTACAAATTACGGCA	CGACTACAGATTCCGGCT	CGACTACAGATTCCGGCT	CGACTACAGATTCCGGCC	CGACTACAGATTCCGGCT	CGACTACAGATTACGGCT	CGACTACAGATTACGGCT	CGACTACAGATTACGGCT	CGACTACAGATTACGGCT	CGACTACAAATTACGGCT	CGACTACAGATTCATGCG
p1160-VIM	IncP-7β		Pseudomonas aeruginosa	MF144194	ATGTCCAATTTACCCAAACCTACCAAGCCGGAACCTAAGCCGCTCCGGGTCACGAAATCCAATACGCTGATTACCGCATCGTACCGGCTGACTCTCAACGAGCAGCGATTGATCCTCGCGGCTATTAGCAAGCTCGATCCAAGAAGGCCCATGCCGAAAAAGGTGTCAGTGTCGGCCGTGGACTATTCGGATATCTACGGCGTCCAGCTCAGGCATGCCTATGAGCAGATGAAAGTGGCAGCTGATGAGTTATACGAGCGCGATATCAAGACCTTTGACGGGTCTGGAATGGAGCGAAAGCGGTGGGTTGATCGGGCCAAATACCTGGATGGTGAAGGTCGCGTTGAATTGTCGTTCACTATCCATGTCATGCCCTATCTCACGATGCTGTACAGCAAA…	867bp	CGACTACAAATTACGGCA	CGACTACAGATTCCGGCT	CGACTACAGATTCCGGCT	CGACTACAGATTCCGGCC	CGACTACAGATTCCGGCT	CGACTACAGATTACGGCT	CGACTACAGATTACGGCT	CGACTACAGATTACGGCT	CGACTACAGATTACGGCT	CGACTACAAATTACGGCT	CGACTACAGATTCATGCG
