# Supplementary material for: Genetic Characterization of a blaVIM–24-Carrying IncP-7β Plasmid p1160-VIM and a blaVIM–4-Harboring Integrative and Conjugative Element Tn6413 From Clinical Pseudomonas aeruginosa
Source: Front Microbiol. 2019 Feb 26;10:213. doi: 10.3389/fmicb.2019.00213 (PMC6399125; doi:10.3389/fmicb.2019.00213)
Supplement: TABLE S2 — Pairwise comparison of repA and backbone sequences. [file Table_2.xlsx]

## Sheet: TABLE S2
TABLE S2a | Pairwise comparison of repA sequences using BLASTN
Clustering subgroup	(Coverage+Identity)	pCAR1	pCAR1.2	pCAR1.3	pDK1	pND6-1	pWW53	pPHE24	pFME5	pL6.5	p1160-VIM
IncP-7α	pCAR1		100%/100%	100%/100%	100%/96%	100%/96%	100%/96%	100%/96%	100%/96%	100%/96%	100%/96%
	pCAR1.2	100%/100%		100%/100%	100%/96%	100%/96%	100%/96%	100%/96%	100%/96%	100%/96%	100%/96%
	pCAR1.3	100%/100%	100%/100%		100%/96%	100%/96%	100%/96%	100%/96%	100%/96%	100%/96%	100%/96%
IncP-7β	pDK1	100%/96%	100%/96%	100%/96%		100%/100%	100%/100%	100%/100%	100%/100%	100%/100%	100%/99%
	pND6-1	100%/96%	100%/96%	100%/96%	100%/100%		100%/100%	100%/100%	100%/100%	100%/100%	100%/99%
	pWW53	100%/96%	100%/96%	100%/96%	100%/100%	100%/100%		100%/100%	100%/100%	100%/100%	100%/99%
	pPHE24	100%/96%	100%/96%	100%/96%	100%/100%	100%/100%	100%/100%		100%/100%	100%/100%	100%/99%
	pFME5	100%/96%	100%/96%	100%/96%	100%/100%	100%/100%	100%/100%	100%/100%		100%/100%	100%/99%
	pL6.5	100%/96%	100%/96%	100%/96%	100%/100%	100%/100%	100%/100%	100%/100%	100%/100%		100%/99%
	p1160-VIM	100%/95%	100%/95%	100%/95%	100%/99%	100%/99%	100%/99%	100%/99%	100%/99%	100%/99%
TABLE S2b | Pairwise comparison of plasmid backbone sequences using BLASTN
(Coverage+Identity)	pCAR1	p1160-VIM	pDK1
pCAR1		79%/92%	61%/93%
p1160-VIM	67%/99%		52%/99%
pDK1	93%/94%	92%/99%
