# Supplementary material for: Genetic Characterization of a blaVIM–24-Carrying IncP-7β Plasmid p1160-VIM and a blaVIM–4-Harboring Integrative and Conjugative Element Tn6413 From Clinical Pseudomonas aeruginosa
Source: Front Microbiol. 2019 Feb 26;10:213. doi: 10.3389/fmicb.2019.00213 (PMC6399125; doi:10.3389/fmicb.2019.00213)
Supplement: TABLE S3 — List of the Tn6417-related sequences. [file Table_3.xlsx]

## Sheet: Table S3 
Table S3. List of Tn6417-related ICE sequences
Designation	Accession number	Host bacterium	Location	Sequence comparison with the Tn6413 backbone (coverage+identity)
Tn6417	CP013993	Pseudomonas aeruginosa DHS01	Chromosome	(94%+99%)
Tn6413	CP030075	Pseudomonas aeruginosa 6762	Chromosome
Tn6534	KX196168	Pseudomonas aeruginosa RI_IH-2	Chromosome	(95%+99%)
Tn6533	AP014651	Pseudomonas aeruginosa NCGM257	Chromosome	(95%+99%)
	MF168946	Pseudomonas aeruginosa FFUP_PS_CB5	Chromosome	(85%+99%)
	KY860573	Pseudomonas aeruginosa 30094cz	Chromosome	(85%+99%)
	CP016955	Pseudomonas aeruginosa RIVM-EMC2982	Chromosome	(92%+99%)
	CP029088	Pseudomonas aeruginosa AR445	Chromosome	(68%+99%)
	CP020603	Pseudomonas aeruginosa E6130952	Chromosome	(85%+99%)
	CP011317	Pseudomonas aeruginosa Carb01 63	Chromosome	(92%+99%)
	CP030911	Pseudomonas aeruginosa Y71	Chromosome	(80%+99%)
	CP030913	Pseudomonas aeruginosa Y89	Chromosome	(77%+99%)
	CP030912	Pseudomonas aeruginosa Y82	Chromosome	(85%+99%)
	CP029090	Pseudomonas aeruginosa AR442	Chromosome	(94%+99%)
	KX196169	Pseudomonas aeruginosa RI_BP-14	Chromosome	(85%+99%)
	KX196167	Pseudomonas aeruginosa RI_KMU-P11	Chromosome	(85%+99%)
	KY623658	Alcaligenes faecalis GZAF3	Chromosome	(85%+99%)
	MF168944	Pseudomonas aeruginosa ICEPae3483	Chromosome	(78%+99%)
	LT883143	Pseudomonas aeruginosa C-NN2	Chromosome	(82%+96%)
	CP027166	Pseudomonas aeruginosa AR_0357	Chromosome	(85%+99%)
	CP002622	Pseudomonas stutzeri DSM 4166	Chromosome	(62%+95%)
	CP014999	Pseudomonas aeruginosa PA7790	Chromosome	(75%+95%)
	CP015003	Pseudomonas aeruginosa PA11803	Chromosome	(75%+95%)
	CP015002	Pseudomonas aeruginosa PA8281	Chromosome	(75%+95%)
	CP008739	Pseudomonas aeruginosa VRFPA04	Chromosome	(69%+95%)
	AP012280	Pseudomonas aeruginosa NCGM2.S1	Chromosome	(69%+95%)
	CP032153	Alcaligenes aquatilis QD168	Chromosome	(59%+95%)
	CP000884	Delftia acidovorans SPH-1	Chromosome	(66%+96%)
	AM902716	Bordetella petrii strain 12804	Chromosome	(70%+96%)
	CP032552	Pseudomonas aeruginosa PA34	Chromosome	(71%+96%)
	CP027667	Melaminivora spSC2-9	Chromosome	(63%+95%)
